# Supplementary material for: Childhood Obesity: Does it Have Any Effect on Young Arteries?
Source: Front Pediatr. 2020 Jul 16;8:389. doi: 10.3389/fped.2020.00389 (PMC7378393; doi:10.3389/fped.2020.00389)
Supplement: Supplementary file 1 [file Table_1.XLSX]

## Sheet: Munka1
		Sex	Age (years)	BMI (kg/m2)	SBPbrach (mmHg)	DBPbrach (mmHg)	HR (1/min)	MAP (mmHg)	PP (mmHg)	Aixbrach (%)	Aixao (%)	PWVao (m/s)	SBPao (mmHg)
Sex	Pearson C.	1	0,048⃰ ⃰	0,013	0,071⃰ ⃰	0,045⃰ ⃰	0,137⃰ ⃰	0,015	0,132⃰ ⃰	0,102⃰ ⃰	0,102⃰ ⃰	0,013	0,030⃰
	Sig.		0,000	0,276	0,000	0,000	0,000	0,228	0,000	0,000	0,000	0,272	0,013
Age (years)	Pearson C.	0,048⃰ ⃰	1	0,490⃰ ⃰	0,494⃰ ⃰	0,355⃰ ⃰	0,363⃰ ⃰	0,439⃰ ⃰	0,356⃰ ⃰	0,486⃰ ⃰	0,446⃰ ⃰	0,423⃰ ⃰	0,372⃰ ⃰
	Sig.	0,000		0,000	0,000	0,000	0,000	0,000	0,000	0,000	0,000	0,000	0,000
BMI (kg/m2)	Pearson C.	0,013	0,490⃰ ⃰	1	0,542⃰ ⃰	0,322⃰ ⃰	0,171⃰ ⃰	0,453⃰ ⃰	0,465⃰ ⃰	0,382⃰ ⃰	0,362⃰ ⃰	0,278⃰ ⃰	0,439⃰ ⃰
	Sig.	0,276	0,000		0,000	0,000	0,000	0,000	0,000	0,000	0,000	0,000	0,000
SBPbrach (mmHg)	Pearson C.	0,071⃰ ⃰	0,494⃰ ⃰	0,542⃰ ⃰	1	0,680⃰ ⃰	0,093⃰ ⃰	0,898⃰ ⃰	0,843⃰ ⃰	0,318⃰ ⃰	0,304⃰ ⃰	0,445⃰ ⃰	0,936⃰ ⃰
	Sig.	0,000	0,000	0,000		0,000	0,000	0,000	0,000	0,000	0,000	0,000	0,000
DBPbrach (mmHg)	Pearson C.	0,045⃰ ⃰	0,355⃰ ⃰	0,322⃰ ⃰	0,680⃰ ⃰	1	0,199⃰ ⃰	0,916⃰ ⃰	0,244⃰ ⃰	0,127⃰ ⃰	0,120⃰ ⃰	0,421⃰ ⃰	0,763⃰ ⃰
	Sig.	0,000	0,000	0,000	0,000		0,000	0,000	0,000	0,000	0,000	0,000	0,000
HR (1/min)	Pearson C.	0,137⃰ ⃰	0,363⃰ ⃰	0,171⃰ ⃰	0,093⃰ ⃰	0,199⃰ ⃰	1	0,173⃰ ⃰	0,025⃰	0,007	0,019	0,149⃰ ⃰	0,133⃰ ⃰
	Sig.	0,000	0,000	0,000	0,000	0,000		0,000	0,035	0,560	0,111	0,000	0,000
MAP (mmHg)	Pearson C.	0,015	0,439⃰ ⃰	0,453⃰ ⃰	0,898⃰ ⃰	0,916⃰ ⃰	0,173⃰ ⃰	1	0,595⃰ ⃰	0,227⃰ ⃰	0,217⃰ ⃰	0,468⃰ ⃰	0,926⃰ ⃰
	Sig.	0,228	0,000	0,000	0,000	0,000	0,000		0,000	0,000	0,000	0,000	0,000
PP (mmHg)	Pearson C.	0,132⃰ ⃰	0,356⃰ ⃰	0,465⃰ ⃰	0,843⃰ ⃰	0,244⃰ ⃰	0,025⃰	0,595⃰ ⃰	1	0,296⃰ ⃰	0,288⃰ ⃰	0,302⃰ ⃰	0,746⃰ ⃰
	Sig.	0,000	0,000	0,000	0,000	0,000	0,035	0,000		0,000	0,000	0,000	0,000
Aixbrach (%)	Pearson C.	0,102⃰ ⃰	0,486⃰ ⃰	0,382⃰ ⃰	0,318⃰ ⃰	0,127⃰ ⃰	0,007	0,227⃰ ⃰	0,296⃰ ⃰	1	0,953⃰ ⃰	0,146⃰ ⃰	0,054⃰ ⃰
	Sig.	0,000	0,000	0,000	0,000	0,000	0,560	0,000	0,000		0,000	0,000	0,000
Aixao (%)	Pearson C.	0,102⃰ ⃰	0,446⃰ ⃰	0,362⃰ ⃰	0,304⃰ ⃰	0,120⃰ ⃰	0,019	0,217⃰ ⃰	0,288⃰ ⃰	0,953⃰ ⃰	1	0,147⃰ ⃰	0,030⃰
	Sig.	0,000	0,000	0,000	0,000	0,000	0,111	0,000	0,000	0,000		0,000	0,014
PWVao (m/s)	Pearson C.	0,013	0,423⃰ ⃰	0,278⃰ ⃰	0,445⃰ ⃰	0,421⃰ ⃰	0,149⃰ ⃰	0,468⃰ ⃰	0,302⃰ ⃰	0,146⃰ ⃰	0,147⃰ ⃰	1	0,436⃰ ⃰
	Sig.	0,272	0,000	0,000	0,000	0,000	0,000	0,000	0,000	0,000	0,000		0,000
SBPao (mmHg)	Pearson C.	0,030⃰	0,372⃰ ⃰	0,439⃰ ⃰	0,936⃰ ⃰	0,763⃰ ⃰	0,133⃰ ⃰	0,926⃰ ⃰	0,746⃰ ⃰	0,054⃰ ⃰	0,030⃰	0,436⃰ ⃰	1
	Sig.	0,013	0,000	0,000	0,000	0,000	0,000	0,000	0,000	0,000	0,014	0,000
Supplementary Table 1. Correlation matrix of investigated parameters. Pearson C, Pearson Correlation; Sig, Significance (2-tailed); Aixao, aortic augmentation index; BMI, body mass index; DBPbrach, diastolic brachial blood pressure; HR, heart rate; MAP, mean arterial blood pressure; PP, pulse pressure; PWVao, aortic pulse wave velocity; SBPao, aortic systolic blood pressure; SBPbrach, systolic br…
